# Supplementary material for: Process-Induced Crystal Surface Anisotropy and the Impact on the Powder Properties of Odanacatib
Source: Pharmaceutics. 2024 Jun 30;16(7):883. doi: 10.3390/pharmaceutics16070883 (PMC11279451; doi:10.3390/pharmaceutics16070883)
Supplement: Supplementary file 1 [file pharmaceutics-16-00883-s001.zip]

Archive with 1 entries (1 files):
- pharmaceutics-3024246-supplementary.pdf
